# Supplementary material for: A statistical framework for consolidating "sibling" probe sets for Affymetrix GeneChip data
Source: BMC Genomics. 2008 Apr 24;9:188. doi: 10.1186/1471-2164-9-188 (PMC2397416; doi:10.1186/1471-2164-9-188)
Supplement: Additional file 1 — Excel file containing The list of significantly differentially expressed genes detected by the per-gene approach between wild type and Nrl knockout mice in example 1. The genes highlighted in yellow are detected by both the per-gene and the per-probeset approach. The genes that are highlighted in red are detected by the per-gene approach only and are directed or indirected regulated by Nrl. [file 1471-2164-9-188-S1.xls]

## Sheet: perGeneSig_anno_unequal_unique
psID	geneID	gene	rawp	adjp	GO Biological Process Description	GO Molecular Function Description	GO Cellular Component Description
1425171_at	Rho	Rho	5.65977e-19	1.46684e-14	signal transduction /// G-protein coupled receptor protein signaling pathway /// visual perception /// phototransduction /// phototransduction, visible light /// detection of light stimulus /// rhodopsin mediated signaling /// protein-chromophore linkage /// response to stimulus	rhodopsin-like receptor activity /// signal transducer activity /// receptor activity /// G-protein coupled receptor activity	photoreceptor outer segment /// plasma membrane /// integral to plasma membrane /// membrane /// integral to membrane
1426758_s_at	Gtl2	Gtl2	4.7057e-12	6.09788e-08	---	---	---
1420088_at	Nfkbia	Nfkbia	4.45652e-11	3.33028e-07	protein import into nucleus, translocation /// apoptosis /// cytoplasmic sequestering of NF-kappaB /// regulation of cell proliferation /// regulation of NF-kappaB import into nucleus /// negative regulation of DNA binding /// negative regulation of myeloid cell differentiation /// negative regulation of Notch signaling pathway	protein binding /// nuclear localization sequence binding /// ubiquitin protein ligase binding /// NF-kappaB binding	nucleus /// cytoplasm /// cytosol /// cytoplasm
1425232_x_at	Arr3	Arr3	5.13992e-11	3.33028e-07	regulation of protein amino acid phosphorylation /// regulation of protein amino acid phosphorylation /// endocytosis /// signal transduction /// sensory perception /// visual perception /// response to stimulus	opsin binding /// phosphoprotein binding	photoreceptor outer segment /// synapse
1431393_at	Six6os1	Six6os1	6.12852e-10	3.17666e-06	eye development (sensu Mammalia) /// development /// regulation of transcription factor activity /// eye development (sensu Mammalia) /// regulation of transcription factor activity	molecular_function	cellular_component
1423851_a_at	Tmem46	Tmem46	1.33708e-09	5.61005e-06	---	---	membrane /// integral to membrane
1440396_at	Mpp6	Mpp6	1.71212e-09	5.61005e-06	protein complex assembly	guanylate kinase activity /// protein binding	plasma membrane /// membrane /// integral to membrane
1423668_at	Zdhhc14	Zdhhc14	1.7317e-09	5.61005e-06	biological_process	molecular_function /// zinc ion binding /// acyltransferase activity /// transferase activity /// metal ion binding	cellular_component /// membrane /// integral to membrane
1450946_at	Nrl	Nrl	2.55523e-09	7.35822e-06	transcription /// regulation of transcription, DNA-dependent /// transcription from RNA polymerase II promoter /// regulation of rhodopsin gene activity /// visual perception /// positive regulation of rhodopsin gene activity /// positive regulation of rhodopsin gene activity /// positive regulation of transcription from RNA polymerase II promoter /// positive regulation of transcription from RNA…	DNA binding /// transcription factor activity /// transcription factor activity /// specific RNA polymerase II transcription factor activity /// sequence-specific DNA binding /// protein dimerization activity /// transcription factor activity	nucleus
1426530_a_at	Klhl5	Klhl5	3.78847e-09	9.81858e-06	---	protein binding	---
1418552_at	Opn1sw	Opn1sw	5.90475e-09	1.39121e-05	signal transduction /// G-protein coupled receptor protein signaling pathway /// visual perception /// phototransduction /// protein-chromophore linkage /// response to stimulus	rhodopsin-like receptor activity /// signal transducer activity /// receptor activity /// G-protein coupled receptor activity	photoreceptor outer segment /// integral to plasma membrane /// membrane /// integral to membrane /// integral to membrane
1439899_at	Galnt13	Galnt13	1.85125e-08	3.99823e-05	protein amino acid O-linked glycosylation	polypeptide N-acetylgalactosaminyltransferase activity /// calcium ion binding /// sugar binding /// transferase activity /// transferase activity, transferring glycosyl groups /// manganese ion binding /// polypeptide N-acetylgalactosaminyltransferase activity	membrane /// integral to membrane
1439148_a_at	Pfkl	Pfkl	2.25441e-08	4.49442e-05	fructose 6-phosphate metabolism /// glycolysis	nucleotide binding /// magnesium ion binding /// catalytic activity /// 6-phosphofructokinase activity /// 6-phosphofructokinase activity /// ATP binding /// kinase activity /// transferase activity /// metal ion binding	cytoplasm /// 6-phosphofructokinase complex /// 6-phosphofructokinase complex
1427293_a_at	Auts2	Auts2	2.84435e-08	5.26551e-05	biological_process	molecular_function /// serine-type endopeptidase inhibitor activity	cellular_component
1420093_s_at	Hnrpdl	Hnrpdl	3.06519e-08	5.29604e-05	mRNA metabolism	nucleotide binding /// nucleic acid binding /// DNA binding /// RNA binding	nucleus /// ribonucleoprotein complex
1422895_at	Vamp4	Vamp4	4.32866e-08	7.01162e-05	protein complex assembly /// biological_process /// vesicle-mediated transport	molecular_function	Golgi membrane /// lysosome /// endosome /// membrane /// integral to membrane /// integral to membrane
1450765_a_at	Pde6h	Pde6h	6.69701e-08	0.000102098	activation of MAPK activity /// visual perception /// positive regulation of epidermal growth factor receptor signaling pathway /// positive regulation of G-protein coupled receptor protein signaling pathway /// response to stimulus /// visual perception	3',5'-cyclic-nucleotide phosphodiesterase activity /// enzyme inhibitor activity /// hydrolase activity /// cGMP binding /// 3',5'-cyclic-nucleotide phosphodiesterase activity /// hydrolase activity	---
1428377_at	Btbd11	Btbd11	1.13117e-07	0.00016287	regulation of transcription, DNA-dependent	DNA binding /// transcription factor activity /// protein binding /// protein binding	---
1416034_at	Cd24a	Cd24a	1.37927e-07	0.00018814	neuromuscular synaptic transmission /// neuromuscular synaptic transmission /// synaptic vesicle endocytosis	GPI anchor binding	external side of plasma membrane /// membrane
1415800_at	Gja1	Gja1	1.54137e-07	0.000199739	embryonic development (sensu Mammalia) /// neuron migration /// heart looping /// epithelial cell maturation /// cell communication /// cell-cell signaling /// heart development /// adult heart development /// regulation of heart contraction /// embryonic heart tube development /// skeletal muscle regeneration /// positive regulation of striated muscle development /// blood vessel morphogenesis	gap-junction forming channel activity /// connexon channel activity /// protein binding	gap junction /// connexon complex /// membrane /// integral to membrane /// cell junction /// gap junction /// integral to membrane
1439322_at	Pcdh9	Pcdh9	2.88287e-07	0.000355788	homophilic cell adhesion	calcium ion binding /// protein binding	integral to plasma membrane /// membrane
1429440_at	1810041L15Rik	1810041L15Rik	3.18174e-07	0.000374824	---	---	---
1417714_x_at	Hba-a1	Hba-a1	3.5816e-07	0.000403584	transport /// oxygen transport	oxygen transporter activity /// binding /// iron ion binding /// oxygen binding /// heme binding /// metal ion binding	mitochondrion /// hemoglobin complex
1418563_at	Serbp1	Serbp1	3.78937e-07	0.000409205	regulation of mRNA stability	RNA binding /// mRNA 3'-UTR binding /// protein binding /// mRNA 3'-UTR binding	nucleus
1421503_at	Pcdh15	Pcdh15	6.07657e-07	0.000629946	morphogenesis of an epithelium /// cell adhesion /// homophilic cell adhesion /// visual perception /// sensory perception of sound /// locomotory behavior /// sensory cilium biogenesis /// auditory receptor cell differentiation /// response to stimulus	calcium ion binding /// protein binding /// protein binding	extracellular space /// cytoplasm /// cilium /// membrane /// integral to membrane /// integral to membrane /// integral to membrane
1423531_a_at	Hnrpa1	Hnrpa1	7.2257e-07	0.000720263	nuclear mRNA splicing, via spliceosome /// RNA processing /// mRNA processing /// transport /// RNA splicing /// mRNA transport	nucleotide binding /// nucleic acid binding /// RNA binding	nucleus /// spliceosome complex /// spliceosome complex /// ribonucleoprotein complex /// nucleus
1428305_at	Pcsk2	Pcsk2	7.57175e-07	0.000726804	proteolysis /// cell-cell signaling /// peptide hormone processing /// proteolysis	serine-type endopeptidase activity /// proprotein convertase 2 activity /// subtilase activity /// protein binding /// peptidase activity /// transferase activity /// hydrolase activity	extracellular space /// Golgi apparatus /// extracellular space
1424996_at	Cflar	Cflar	8.35891e-07	0.000773706	proteolysis /// apoptosis /// apoptosis /// induction of apoptosis /// regulation of apoptosis /// negative regulation of apoptosis /// negative regulation of caspase activity	protein binding /// protein binding /// caspase activity	cytoplasm
1415678_at	Ppm1a	Ppm1a	9.09011e-07	0.000812374	protein amino acid dephosphorylation /// protein amino acid dephosphorylation	magnesium ion binding /// catalytic activity /// phosphoprotein phosphatase activity /// protein serine/threonine phosphatase activity /// hydrolase activity /// manganese ion binding /// metal ion binding /// phosphoprotein phosphatase activity	protein serine/threonine phosphatase complex
1435865_at	Hist3h2a	Hist3h2a	1.00108e-06	0.000864833	nucleosome assembly /// chromosome organization and biogenesis (sensu Eukaryota)	DNA binding	nucleosome /// nucleus /// chromosome
1423080_at	Tomm20	Tomm20	1.15183e-06	0.000939189	protein targeting /// transport /// intracellular protein transport /// protein transport	---	mitochondrion /// mitochondrial envelope /// mitochondrial outer membrane translocase complex /// membrane /// integral to membrane /// outer membrane /// mitochondrion
1426062_a_at	Casp7	Casp7	1.15963e-06	0.000939189	release of cytochrome c from mitochondria /// proteolysis /// apoptosis /// induction of apoptosis /// induction of apoptosis /// induction of apoptosis /// heart development /// apoptotic program /// response to UV /// regulation of apoptosis /// proteolysis	protein binding /// peptidase activity /// cysteine-type peptidase activity /// hydrolase activity /// caspase activity /// caspase activity /// caspase activity	cytoplasm /// endoplasmic reticulum membrane /// mitochondrial membrane
1436736_x_at	D0H4S114	D0H4S114	1.2442e-06	0.000949694	regulation of transforming growth factor beta receptor signaling pathway	protein binding	---
1424699_at	4921511K06Rik	4921511K06Rik	1.24588e-06	0.000949694	---	---	integral to membrane
1452601_a_at	Acbd6	Acbd6	1.44773e-06	0.0010491	biological_process	acyl-CoA binding /// molecular_function /// binding	cellular_component
1438286_at	Otud7a	Otud7a	1.45726e-06	0.0010491	ubiquitin cycle /// biological_process	molecular_function /// DNA binding /// peptidase activity /// cysteine-type peptidase activity /// zinc ion binding /// hydrolase activity /// metal ion binding	cellular_component /// nucleus
1423595_at	Mina	Mina	1.62994e-06	0.00114171	regulation of cell proliferation	---	nucleus /// nucleolus
1419734_at	Actb	Actb	1.80555e-06	0.00123143	---	nucleotide binding /// structural molecule activity /// protein binding /// ATP binding	soluble fraction /// cytosol /// cytoskeleton
1441427_at	Vwc2	Vwc2	1.92234e-06	0.00127747	---	---	extracellular space
1418628_at	Khdrbs1	Khdrbs1	2.26768e-06	0.00146929	transcription /// regulation of transcription, DNA-dependent /// mRNA processing /// transport /// cell cycle /// cell cycle arrest /// cell surface receptor linked signal transduction /// cell proliferation /// negative regulation of transcription /// regulation of RNA export from nucleus	nucleic acid binding /// DNA binding /// RNA binding /// RNA binding /// SH3/SH2 adaptor activity /// transporter activity /// protein binding /// transcriptional repressor activity /// RNA binding	nucleus /// nucleus /// membrane /// membrane /// nucleus /// membrane
1454696_at	Gnb1	1454696_at$Gnb1	2.5911e-06	0.00163789	signal transduction /// G-protein coupled receptor protein signaling pathway /// G-protein coupled receptor protein signaling pathway /// G-protein signaling, coupled to IP3 second messenger (phospholipase C activating) /// acetylcholine receptor signaling, muscarinic pathway /// Ras protein signal transduction /// phototransduction, visible light /// cell proliferation /// sensory perception of …	GTPase activity /// GTPase activity /// signal transducer activity /// signal transducer activity	heterotrimeric G-protein complex /// heterotrimeric G-protein complex
1418621_at	Rab2	Rab2	2.67722e-06	0.00165203	two-component signal transduction system (phosphorelay) /// regulation of transcription, DNA-dependent /// transport /// intracellular protein transport /// ER to Golgi vesicle-mediated transport /// small GTPase mediated signal transduction /// protein transport	nucleotide binding /// DNA binding /// GTP binding	endoplasmic reticulum /// Golgi apparatus /// membrane
1428074_at	Tmem158	Tmem158	3.22704e-06	0.001945	---	protein binding	---
1421995_at	Tcfap2a	Tcfap2a	3.71509e-06	0.00218827	transcription /// regulation of transcription, DNA-dependent /// regulation of transcription from RNA polymerase II promoter /// signal transduction /// ectoderm development /// regulation of transcription, DNA-dependent /// regulation of transcription from RNA polymerase II promoter	DNA binding /// transcription factor activity /// RNA polymerase II transcription factor activity, enhancer binding /// transcription coactivator activity /// protein binding /// protein dimerization activity /// transcription factor activity	nucleus /// transcription factor complex
1428523_at	Lphn3	Lphn3	3.92716e-06	0.00224503	signal transduction /// G-protein coupled receptor protein signaling pathway /// neuropeptide signaling pathway /// G-protein coupled receptor protein signaling pathway	signal transducer activity /// receptor activity /// G-protein coupled receptor activity /// sugar binding /// latrotoxin receptor activity /// G-protein coupled receptor activity /// latrotoxin receptor activity /// sugar binding	membrane /// integral to membrane /// membrane
1424889_at	Nupl2	Nupl2	3.99795e-06	0.00224503	protein targeting /// protein export from nucleus /// transport /// protein transport /// mRNA transport	nucleic acid binding /// nuclear export signal receptor activity /// protein binding /// protein binding /// zinc ion binding /// metal ion binding /// nucleic acid binding	nucleus /// nuclear pore
1436916_at	Tmem108	Tmem108	4.07133e-06	0.00224503	biological_process	molecular_function	cellular_component /// membrane /// integral to membrane
1438717_a_at	Osbpl6	Osbpl6	4.75575e-06	0.00252944	transport /// lipid transport /// steroid metabolism	---	---
1431153_at	Nrxn3	Nrxn3	4.78229e-06	0.00252944	cell adhesion /// synaptic transmission /// neurotransmitter secretion /// synaptogenesis	calcium channel regulator activity /// protein binding	membrane /// integral to membrane /// presynaptic membrane
1418493_a_at	Snca	Snca	5.78698e-06	0.00299962	positive regulation of neurotransmitter secretion /// synaptic transmission, dopaminergic /// phospholipid metabolism /// anti-apoptosis /// central nervous system development /// regulation of locomotion /// dopamine biosynthesis /// dopamine metabolism /// response to drug /// regulation of neurotransmitter secretion /// regulation of long-term neuronal synaptic plasticity /// synaptic vesicle …	identical protein binding /// protein binding	cytoplasm /// synaptosome
1422473_at	Pde4b	Pde4b	6.02313e-06	0.00306081	smooth muscle contraction /// signal transduction	catalytic activity /// 3',5'-cyclic-nucleotide phosphodiesterase activity /// 3',5'-cyclic-AMP phosphodiesterase activity	---
1426288_at	Lrp4	Lrp4	6.50657e-06	0.00318405	endocytosis /// dorsal/ventral pattern formation /// negative regulation of Wnt receptor signaling pathway /// embryonic limb morphogenesis /// embryonic digit morphogenesis	receptor activity /// calcium ion binding /// calcium ion binding	extracellular space /// plasma membrane /// membrane /// integral to membrane /// membrane
1428099_a_at	Sfrs1	Sfrs1	6.55523e-06	0.00318405	nuclear mRNA splicing, via spliceosome /// mRNA splice site selection /// mRNA splice site selection /// mRNA processing /// protein targeting /// RNA splicing /// mRNA processing	nucleotide binding /// nucleic acid binding /// RNA binding /// RNA binding /// RNA splicing factor activity, transesterification mechanism /// nucleic acid binding	nucleus /// nucleus /// spliceosome complex /// nucleus
1421103_at	Bmp2k	Bmp2k	6.63421e-06	0.00318405	protein amino acid phosphorylation /// regulation of bone mineralization	nucleotide binding /// protein kinase activity /// protein serine/threonine kinase activity /// ATP binding /// kinase activity /// transferase activity /// phosphatase regulator activity /// protein kinase activity	nucleus /// nucleus
1425516_at	Ogt	Ogt	6.78729e-06	0.00319829	protein amino acid O-linked glycosylation /// protein amino acid O-linked glycosylation /// signal transduction /// response to nutrient	protein binding /// N-acetyltransferase activity /// acetylglucosaminyltransferase activity /// protein N-acetylglucosaminyltransferase activity /// transferase activity /// transferase activity, transferring glycosyl groups /// binding	intracellular /// nucleus /// cytosol
1428717_at	Scrn1	Scrn1	7.00882e-06	0.00323335	proteolysis /// exocytosis /// exocytosis	molecular_function /// dipeptidase activity	cellular_component /// nucleus /// nuclear membrane
1425920_at	Cuedc1	Cuedc1	7.1112e-06	0.00323335	biological_process	molecular_function	cellular_component
1429146_at	6620401M08Rik	6620401M08Rik	8.02198e-06	0.00358458	---	---	---
1415840_at	Elovl5	Elovl5	8.44379e-06	0.00370911	---	---	integral to membrane /// integral to membrane
1421811_at	Thbs1 /// LOC640441	Thbs1 /// LOC640441	9.14106e-06	0.00394848	inflammatory response /// cell adhesion /// negative regulation of angiogenesis /// cell motility /// development /// nervous system development /// blood coagulation	structural molecule activity /// calcium ion binding /// protein binding /// heparin binding /// endopeptidase inhibitor activity /// signal transducer activity	extracellular region /// extracellular space /// extracellular space
1435677_at	C85492	C85492	9.3754e-06	0.00398332	---	transferase activity	---
1427294_a_at	1810073N04Rik	1810073N04Rik	9.69481e-06	0.00405259	---	---	---
1426205_at	Ppp1cb	Ppp1cb	1.00088e-05	0.00411744	cytokinesis /// carbohydrate metabolism /// glycogen metabolism /// protein amino acid dephosphorylation /// cell cycle /// cell division /// glycogen metabolism	protein phosphatase type 1 activity /// phosphoprotein phosphatase activity /// iron ion binding /// protein binding /// hydrolase activity /// hydrolase activity /// manganese ion binding /// metal ion binding	---
1416561_at	Gad1	Gad1	1.27138e-05	0.00512355	glutamate decarboxylation to succinate /// synaptic transmission /// protein-pyridoxal-5-phosphate linkage /// carboxylic acid metabolism /// neurotransmitter biosynthesis	glutamate decarboxylase activity /// protein binding /// lyase activity /// carboxy-lyase activity	intracellular /// cytoplasm /// mitochondrion /// vesicle membrane /// axon /// synapse
1423712_a_at	Qars	Qars	1.28499e-05	0.00512355	protein biosynthesis /// glutamyl-tRNA aminoacylation /// anti-apoptosis /// translation /// tRNA aminoacylation for protein translation	nucleotide binding /// RNA binding /// aminoacyl-tRNA ligase activity /// glutamate-tRNA ligase activity /// glutamine-tRNA ligase activity /// glutamine-tRNA ligase activity /// ATP binding /// ligase activity /// protein kinase binding	aminoacyl-tRNA synthetase multienzyme complex
1415925_a_at	Nup62	Nup62	1.34254e-05	0.00515954	transport /// nucleocytoplasmic transport /// cell surface receptor linked signal transduction /// cell death /// negative regulation of cell proliferation /// negative regulation of cell proliferation /// hormone-mediated signaling /// regulation of signal transduction /// cell migration /// negative regulation of epidermal growth factor receptor signaling pathway /// negative regulation of apop…	chromatin binding /// protein serine/threonine kinase activity /// nucleocytoplasmic transporter activity /// nucleocytoplasmic transporter activity /// protein binding /// porin activity /// structural constituent of nuclear pore /// receptor signaling complex scaffold activity /// transcription regulator activity /// SH2 domain binding /// ubiquitin binding /// thyroid hormone receptor binding …	nucleus /// nuclear pore /// nuclear pore /// cytoplasm /// integral to membrane /// outer membrane /// nucleocytoplasmic shuttling complex /// pore complex /// nuclear pore /// nucleus
1449818_at	Abcb4	Abcb4	1.34641e-05	0.00515954	transport /// response to xenobiotic stimulus	nucleotide binding /// nucleic acid binding /// ATP binding /// xenobiotic-transporting ATPase activity /// hydrolase activity /// ATPase activity /// nucleoside-triphosphatase activity /// ATPase activity, coupled to transmembrane movement of substances	membrane /// integral to membrane /// intercellular canaliculus /// integral to membrane
1429105_at	Dlgap1	Dlgap1	1.35374e-05	0.00515954	cell-cell signaling /// synaptic transmission /// synaptic transmission	protein binding /// kinase activity	membrane /// synapse
1448676_at	Camk2b	Camk2b	1.44855e-05	0.00540844	G1/S transition of mitotic cell cycle /// protein amino acid phosphorylation /// calcium ion transport /// protein amino acid autophosphorylation	nucleotide binding /// protein kinase activity /// protein serine/threonine kinase activity /// protein-tyrosine kinase activity /// calmodulin binding /// ATP binding /// kinase activity /// transferase activity /// protein binding /// protein serine/threonine kinase activity	calcium- and calmodulin-dependent protein kinase complex
1455219_at	1110030E23Rik	1110030E23Rik	1.48066e-05	0.00540844	response to oxidative stress	peroxidase activity	---
1423684_at	Hnrpk	Hnrpk	1.48165e-05	0.00540844	RNA processing /// mRNA processing /// RNA splicing	nucleic acid binding /// DNA binding /// RNA binding /// protein binding	nucleus /// nucleoplasm /// spliceosome complex /// ribonucleoprotein complex
1440202_at	EG622175	EG622175	1.60591e-05	0.00578062	regulation of transcription, DNA-dependent	nucleic acid binding /// zinc ion binding	intracellular
1422643_at	Moxd1	Moxd1	1.6422e-05	0.00583027	histidine catabolism /// catecholamine metabolism /// catecholamine metabolism	monooxygenase activity /// dopamine beta-monooxygenase activity /// copper ion binding /// monooxygenase activity /// dopamine beta-monooxygenase activity /// copper ion binding	---
1425504_at	Mylk	Mylk	1.70687e-05	0.00597797	protein amino acid phosphorylation /// cytoskeleton organization and biogenesis	nucleotide binding /// magnesium ion binding /// protein kinase activity /// protein serine/threonine kinase activity /// myosin light chain kinase activity /// signal transducer activity /// calcium ion binding /// calmodulin binding /// ATP binding /// kinase activity /// transferase activity /// metal ion binding	cytoskeleton
1439532_s_at	Kif13a	Kif13a	1.85946e-05	0.00635686	transport /// microtubule-based process /// microtubule-based movement /// protein transport	nucleotide binding /// motor activity /// microtubule motor activity /// ATP binding	kinesin complex /// microtubule /// microtubule associated complex
1415861_at	Tyrp1	Tyrp1	1.8714e-05	0.00635686	melanin metabolism /// melanin biosynthesis from tyrosine /// metabolism /// melanocyte differentiation /// melanosome organization and biogenesis /// acetoacetic acid metabolism /// pigmentation /// melanin biosynthesis from tyrosine /// melanin biosynthesis from tyrosine	monooxygenase activity /// structural molecule activity /// copper ion binding /// protein binding /// oxidoreductase activity /// protein homodimerization activity /// metal ion binding /// protein heterodimerization activity	membrane /// integral to membrane /// melanosome
1428662_a_at	Hod	1428662_a_at$Hod	1.88864e-05	0.00635686	negative regulation of transcription from RNA polymerase II promoter /// transcription /// regulation of transcription, DNA-dependent /// development /// heart development /// regulation of transcription	DNA binding /// transcription factor activity /// protein binding /// transcriptional repressor activity /// sequence-specific DNA binding	nucleus /// nucleus
1440377_at	Tigd5	Tigd5	1.92267e-05	0.00638844	regulation of transcription	nucleic acid binding /// DNA binding	chromosome, pericentric region /// nucleus
1422818_at	Nedd9	Nedd9	2.25808e-05	0.00739093	regulation of progression through cell cycle /// regulation of cell growth /// cytoskeleton organization and biogenesis /// cell cycle /// mitosis /// cell adhesion /// signal transduction /// integrin-mediated signaling pathway /// actin filament bundle formation /// cell division	protein binding	nucleus /// cytoplasm /// spindle /// cytoskeleton
1420800_a_at	Kcnq2	Kcnq2	2.28838e-05	0.00739093	transport /// ion transport /// potassium ion transport	ion channel activity /// voltage-gated ion channel activity /// voltage-gated potassium channel activity /// potassium channel activity /// potassium ion binding	integral to plasma membrane /// voltage-gated potassium channel complex /// membrane /// integral to membrane /// integral to membrane
1423667_at	Mat2a	Mat2a	2.30993e-05	0.00739093	S-adenosylmethionine biosynthesis /// one-carbon compound metabolism	nucleotide binding /// magnesium ion binding /// methionine adenosyltransferase activity /// ATP binding /// transferase activity /// potassium ion binding /// metal ion binding /// protein binding /// methionine adenosyltransferase activity /// transferase activity	---
1421534_at	Dfna5h	1421534_at$Dfna5h	2.48001e-05	0.00783834	sensory perception of sound /// sensory perception of sound /// hair cell differentiation	molecular_function	cellular_component
1417365_a_at	Calm1	Calm1	2.51902e-05	0.00786573	cell cycle /// G-protein coupled receptor protein signaling pathway /// G-protein coupled receptor protein signaling pathway	calcium ion binding /// protein binding /// calcium ion binding /// protein binding /// calcium ion binding	cytoplasm /// plasma membrane /// cytoplasm /// plasma membrane
1427511_at	B2m	B2m	2.62943e-05	0.00795488	antigen processing and presentation of peptide antigen via MHC class I /// defense response /// immune response /// cellular defense response	antigen binding /// protein binding	extracellular space /// plasma membrane /// integral to plasma membrane /// MHC class I protein complex
1440962_at	Slc8a3	Slc8a3	2.63873e-05	0.00795488	transport /// calcium ion transport /// cell communication	carrier activity /// calcium:sodium antiporter activity	integral to plasma membrane /// membrane /// integral to membrane /// membrane
1429249_at	4833424O15Rik	4833424O15Rik	2.6398e-05	0.00795488	---	---	integral to membrane
1429205_at	Mllt3	Mllt3	2.67035e-05	0.00795488	regulation of transcription, DNA-dependent /// segment specification /// anterior/posterior pattern formation /// cellular physiological process /// regulation of transcription, DNA-dependent	molecular_function	nucleus /// nucleus
1424886_at	Ptprd	Ptprd	2.71188e-05	0.00798681	protein amino acid dephosphorylation /// protein amino acid dephosphorylation /// phosphate metabolism /// transmembrane receptor protein tyrosine phosphatase signaling pathway /// transmembrane receptor protein tyrosine phosphatase signaling pathway	phosphoprotein phosphatase activity /// protein tyrosine phosphatase activity /// receptor activity /// transmembrane receptor protein tyrosine phosphatase activity /// hydrolase activity	plasma membrane /// integral to plasma membrane /// membrane /// integral to membrane
1417710_at	Mettl9	Mettl9	2.80056e-05	0.00815528	biological_process	molecular_function /// methyltransferase activity /// transferase activity	cellular_component
1455741_a_at	Ece1	1455741_a_at$Ece1	2.93758e-05	0.00829644	proteolysis /// peptide hormone processing	neprilysin activity /// peptidase activity /// metallopeptidase activity /// zinc ion binding /// endothelin-converting enzyme activity /// endothelin-converting enzyme 1 activity /// hydrolase activity /// metal ion binding	Golgi apparatus /// cell surface /// membrane /// integral to membrane
1455899_x_at	Socs3	1455899_x_at$Socs3	2.9397e-05	0.00829644	regulation of cell growth /// regulation of protein amino acid phosphorylation /// anti-apoptosis /// intracellular signaling cascade /// JAK-STAT cascade /// negative regulation of signal transduction /// negative regulation of insulin receptor signaling pathway	protein kinase inhibitor activity /// protein binding	---
1417166_at	Psip1	Psip1	2.94506e-05	0.00829644	transcription /// regulation of transcription, DNA-dependent	DNA binding	nucleus
1450492_at	Cngb3	Cngb3	3.0999e-05	0.00863871	transport /// ion transport /// potassium ion transport /// visual perception /// cyclic nucleotide metabolism /// response to stimulus /// ion transport	nucleotide binding /// ion channel activity /// intracellular cGMP activated cation channel activity /// potassium channel activity /// protein binding /// cGMP binding /// ion channel activity /// cGMP binding	photoreceptor outer segment /// plasma membrane /// membrane /// integral to membrane /// membrane /// integral to membrane
1420148_at	Slc6a6	Slc6a6	3.1742e-05	0.0087013	beta-alanine transport /// transport /// neurotransmitter transport /// taurine transport /// taurine transport	beta-alanine transporter activity /// neurotransmitter:sodium symporter activity /// taurine transporter activity /// taurine:sodium symporter activity /// symporter activity /// taurine:sodium symporter activity	integral to plasma membrane /// membrane /// integral to membrane /// integral to plasma membrane
1415903_at	Slc38a1	Slc38a1	3.20131e-05	0.0087013	amino acid transport /// glutamine transport	amino acid-polyamine transporter activity /// L-glutamine transporter activity	membrane fraction /// plasma membrane /// membrane /// integral to membrane /// axon
1423286_at	Cbln1	Cbln1	3.22308e-05	0.0087013	synaptic transmission /// nervous system development	---	extracellular space /// membrane /// synaptosome /// synapse
1421840_at	Abca1	1421840_at$Abca1	3.31732e-05	0.0088634	transport /// phagocytosis, engulfment /// cholesterol metabolism /// cholesterol transport /// lipoprotein biosynthesis /// phospholipid translocation /// cholesterol metabolism	nucleotide binding /// protein binding /// ATP binding /// anion transporter activity /// sterol transporter activity /// ATPase activity /// nucleoside-triphosphatase activity	membrane fraction /// Golgi apparatus /// integral to plasma membrane /// membrane /// integral to membrane /// intracellular membrane-bound organelle /// integral to plasma membrane /// integral to membrane
1423392_at	Clic4	Clic4	3.37021e-05	0.00891283	transport /// ion transport /// chloride transport /// chloride transport /// cell differentiation /// negative regulation of cell migration /// cell differentiation /// negative regulation of cell migration	ion channel activity /// voltage-gated ion channel activity /// voltage-gated chloride channel activity /// chloride channel activity /// protein binding /// chloride ion binding /// protein binding /// chloride channel activity /// protein binding	intracellular /// soluble fraction /// cytoplasm /// mitochondrion /// microvillus /// actin cytoskeleton /// membrane /// integral to membrane /// soluble fraction /// cytoplasm /// mitochondrion /// microvillus /// actin cytoskeleton
1417288_at	Plekha2	Plekha2	3.50643e-05	0.0091794	---	phospholipid binding /// phosphatidylinositol binding /// lipid binding	nucleus /// membrane
1454654_at	Dirc2	Dirc2	3.60292e-05	0.00933768	---	peptidase activity	---
1420476_a_at	Nap1l1	Nap1l1	3.65641e-05	0.00938248	DNA replication /// nucleosome assembly /// positive regulation of cell proliferation	protein binding	nucleus /// chromatin assembly complex
1416767_a_at	1110003E01Rik	1110003E01Rik	3.78286e-05	0.00961181	---	---	membrane /// integral to membrane /// integral to membrane
1428572_at	Basp1	Basp1	3.91034e-05	0.00980011	regulation of transcription, DNA-dependent	DNA binding	nucleus /// cytoskeleton /// plasma membrane /// membrane
1439026_at	Trpm3	Trpm3	3.9326e-05	0.00980011	transport /// ion transport /// cation transport	receptor activity /// ion channel activity /// cation channel activity	membrane /// integral to membrane
1425898_x_at	Olfm3	Olfm3	3.97249e-05	0.00980525	biological_process	protein binding	extracellular space /// extracellular space /// Golgi apparatus
1423859_a_at	Ptgds	Ptgds	4.25148e-05	0.0103949	prostaglandin biosynthesis /// prostaglandin biosynthesis /// lipid metabolism /// fatty acid biosynthesis /// prostaglandin metabolism /// transport /// transport /// lipid biosynthesis /// regulation of circadian sleep/wake cycle, sleep	prostaglandin-D synthase activity /// transporter activity /// transporter activity /// binding /// retinoid binding /// isomerase activity /// prostaglandin-D synthase activity	extracellular region /// nucleus /// nuclear envelope /// endoplasmic reticulum /// rough endoplasmic reticulum /// Golgi apparatus /// membrane
1416610_a_at	Clcn3	Clcn3	4.37404e-05	0.0105679	transport /// ion transport /// chloride transport /// regulation of pH /// endosomal lumen acidification	ion channel activity /// voltage-gated ion channel activity /// voltage-gated chloride channel activity /// chloride channel activity /// PDZ domain binding /// chloride ion binding /// protein homodimerization activity /// protein heterodimerization activity /// chloride channel activity	early endosome /// late endosome /// Golgi apparatus /// cell surface /// vesicle membrane /// membrane /// integral to membrane /// integral to membrane /// integral to membrane
1423371_at	Pole4	Pole4	4.44419e-05	0.0105679	---	DNA binding /// DNA-directed DNA polymerase activity /// epsilon DNA polymerase activity /// protein binding /// transferase activity /// nucleotidyltransferase activity /// sequence-specific DNA binding	intracellular /// nucleus
1443119_at	Grm7	Grm7	4.44459e-05	0.0105679	conditioned taste aversion /// behavioral fear response /// signal transduction /// G-protein coupled receptor protein signaling pathway /// synaptic transmission /// sensory perception of smell /// transmission of nerve impulse /// neuroprotection /// response to stimulus /// G-protein coupled receptor protein signaling pathway	group III metabotropic glutamate receptor activity /// group III metabotropic glutamate receptor activity /// signal transducer activity /// receptor activity /// G-protein coupled receptor activity /// voltage-gated calcium channel activity /// calcium channel regulator activity /// metabotropic glutamate, GABA-B-like receptor activity /// PDZ domain binding /// metabotropic glutamate, GABA-B-li…	extracellular space /// membrane /// integral to membrane /// active zone presynaptic plasma membrane /// presynaptic membrane /// membrane
1421219_at	Ttll3	Ttll3	4.58638e-05	0.0107957	protein modification	tubulin-tyrosine ligase activity	---
1420955_at	Vsnl1	Vsnl1	4.6237e-05	0.0107957	---	calcium ion binding /// calcium ion binding	---
1433457_s_at	Grsf1	Grsf1	4.7035e-05	0.010884	mRNA polyadenylation /// anterior/posterior pattern formation /// morphogenesis of embryonic epithelium	nucleotide binding /// nucleic acid binding /// RNA binding /// mRNA binding /// nucleic acid binding	cytoplasm
1436948_a_at	6430550H21Rik	1436948_a_at$6430550H21Rik	4.7598e-05	0.0109168	---	---	membrane /// integral to membrane
1423671_at	Dner	Dner	4.83196e-05	0.0109851	Notch signaling pathway /// Notch receptor processing /// development /// glial cell differentiation /// glial cell differentiation /// cell differentiation /// skeletal muscle fiber development	receptor activity /// Notch binding /// calcium ion binding	membrane /// integral to membrane /// dendrite /// cell soma
1424108_at	Glo1	Glo1	4.9509e-05	0.0111576	carbohydrate metabolism /// anti-apoptosis /// carbohydrate metabolism	lactoylglutathione lyase activity /// lactoylglutathione lyase activity /// lactoylglutathione lyase activity /// lactoylglutathione lyase activity /// zinc ion binding /// lyase activity /// metal ion binding /// lyase activity	cytoplasm
1447854_s_at	Hist2h2be	Hist2h2be	5.06325e-05	0.0113006	nucleosome assembly /// chromosome organization and biogenesis (sensu Eukaryota)	DNA binding	nucleosome /// nucleus /// chromosome
1447865_x_at	Pdzd11	Pdzd11	5.10156e-05	0.0113006	protein targeting /// intracellular signaling cascade	protein binding /// protein C-terminus binding /// protein binding	cytosol /// basolateral plasma membrane
1418469_at	Nrip1	Nrip1	5.37203e-05	0.0117989	negative regulation of transcription from RNA polymerase II promoter /// ovarian follicle rupture /// transcription /// regulation of transcription, DNA-dependent /// sequestering of lipid /// androgen receptor signaling pathway /// ovulation /// positive regulation of transcription from RNA polymerase II promoter	transcription coactivator activity /// transcription corepressor activity /// receptor activity /// receptor binding /// protein binding /// estrogen receptor binding /// glucocorticoid receptor binding /// histone deacetylase binding /// retinoid X receptor binding /// androgen receptor binding /// retinoic acid receptor binding /// nuclear hormone receptor binding	histone deacetylase complex /// nucleus /// nucleus
1428436_at	Lsm14a	Lsm14a	5.45682e-05	0.0118844	---	---	---
1422525_at	Atp5k	Atp5k	5.84039e-05	0.0126138	ATP biosynthesis /// transport /// ion transport /// ATP synthesis coupled proton transport /// proton transport	hydrogen ion transporter activity /// metal ion binding /// hydrogen-transporting ATP synthase activity, rotational mechanism /// hydrogen-transporting ATPase activity, rotational mechanism	mitochondrion /// proton-transporting two-sector ATPase complex /// proton-transporting ATP synthase complex, coupling factor F(o)
1419010_x_at	Klk1b5	Klk1b5	5.91593e-05	0.0126713	proteolysis	serine-type endopeptidase activity /// tissue kallikrein activity /// peptidase activity /// hydrolase activity	extracellular space
1419322_at	Fgd6	Fgd6	6.04031e-05	0.0128317	regulation of Rho protein signal transduction	guanyl-nucleotide exchange factor activity /// Rho guanyl-nucleotide exchange factor activity /// sugar binding /// zinc ion binding /// metal ion binding /// zinc ion binding	intracellular /// cytoskeleton
1428657_at	Rreb1	Rreb1	6.30263e-05	0.0132801	---	nucleic acid binding /// DNA binding /// zinc ion binding /// metal ion binding	intracellular
1433674_a_at	Snord22	Snord22	6.41064e-05	0.0133988	---	protein binding	nucleus
1425157_x_at	Tspan33	Tspan33	6.57948e-05	0.0134433	---	---	integral to membrane /// integral to membrane
1458386_at	C030009J22Rik	C030009J22Rik	6.58641e-05	0.0134433	---	---	---
1416306_at	Clca3	1416306_at$Clca3	6.63002e-05	0.0134433	chloride transport /// chloride transport	voltage-gated chloride channel activity /// chloride channel activity /// hydrogen-transporting ATPase activity, rotational mechanism	extracellular matrix (sensu Metazoa) /// membrane /// integral to membrane /// secretory granule /// integral to membrane
1434709_at	C130076O07Rik	1434709_at$C130076O07Rik	6.63942e-05	0.0134433	action potential propagation /// neuron migration /// axonogenesis /// axonal fasciculation /// synaptogenesis /// central nervous system development /// cell-cell adhesion /// regulation of axon extension /// clustering of voltage-gated sodium channels /// positive regulation of neuron differentiation /// axon guidance /// central nervous system development /// cell-cell adhesion /// cell adhesi…	protein binding /// ankyrin binding /// protein binding	integral to plasma membrane /// external side of plasma membrane /// neuron projection /// axon /// membrane /// integral to membrane
1446364_at	1446364_at	1446364_at	6.69219e-05	0.0134451	signal transduction /// central nervous system development /// protein ubiquitination /// entry of virus into host cell /// negative regulation of transcription /// protein modification /// ubiquitin cycle /// protein ubiquitination /// T cell differentiation /// lung development	protein binding /// ubiquitin-protein ligase activity /// protein binding /// ubiquitin-protein ligase activity /// ligase activity /// ubiquitin-protein ligase activity	ubiquitin ligase complex /// intracellular
1460740_at	Cltb	1460740_at$Cltb	6.83472e-05	0.0135754	intracellular protein transport /// biological_process	calcium ion binding /// calcium ion binding	coated pit /// clathrin vesicle coat /// coated pit
1437195_x_at	Mapk10	Mapk10	6.86182e-05	0.0135754	protein amino acid phosphorylation /// signal transduction /// JNK cascade	nucleotide binding /// protein kinase activity /// protein serine/threonine kinase activity /// JUN kinase activity /// MAP kinase activity /// MAP kinase kinase activity /// protein-tyrosine kinase activity /// protein binding /// ATP binding /// kinase activity /// transferase activity	---
1423340_at	Tcfap2b	Tcfap2b	7.53364e-05	0.0144705	kidney development /// transcription /// regulation of transcription, DNA-dependent /// regulation of transcription, DNA-dependent /// positive regulation of global transcription from RNA polymerase II promoter	DNA binding /// transcription factor activity /// protein binding /// transcription factor activity /// sequence-specific DNA binding /// protein dimerization activity	nucleus /// transcription factor complex
1418831_at	Pkp3	Pkp3	7.53514e-05	0.0144705	cell adhesion	structural molecule activity /// binding /// protein binding	nucleus /// cytoskeleton /// spot adherens junction /// desmosome /// nucleus /// intercellular junction
1424694_at	2010011I20Rik	2010011I20Rik	7.57285e-05	0.0144705	---	---	extracellular space /// membrane /// integral to membrane
1416509_at	Tm9sf3	Tm9sf3	7.5781e-05	0.0144705	transport /// transport	transporter activity /// binding /// transporter activity	membrane /// integral to membrane /// integral to membrane
1444596_at	Pax7	Pax7	7.64185e-05	0.0144705	transcription /// regulation of transcription, DNA-dependent /// anti-apoptosis /// development /// organ morphogenesis /// regulation of transcription /// cellular physiological process /// regulation of transcription, DNA-dependent	DNA binding /// transcription factor activity /// sequence-specific DNA binding /// transcription factor activity	nucleus /// transcription factor complex
1420979_at	Pak1	Pak1	7.64926e-05	0.0144705	protein amino acid phosphorylation /// dendrite development	nucleotide binding /// catalytic activity /// protein kinase activity /// protein kinase activity /// protein serine/threonine kinase activity /// protein serine/threonine kinase activity /// protein-tyrosine kinase activity /// protein binding /// ATP binding /// kinase activity /// transferase activity /// protein kinase activity	nucleus /// cytoplasm /// focal adhesion /// axon /// growth cone
1425696_at	Txnl6	Txnl6	7.80871e-05	0.0146651	electron transport /// cell redox homeostasis /// electron transport	electron carrier activity /// protein disulfide oxidoreductase activity /// electron carrier activity	---
1438081_at	Mcc	1438081_at$Mcc	7.90013e-05	0.01473	---	calcium ion binding	---
1416716_at	Efs	Efs	7.99241e-05	0.0147957	cell adhesion /// intracellular signaling cascade	protein binding /// SH3 domain binding	cytoplasm
1423503_at	Jam3	Jam3	8.15094e-05	0.0149821	cell adhesion	protein binding	cell surface /// membrane /// integral to membrane
1419740_at	Pde6b	Pde6b	8.26722e-05	0.0149981	signal transduction /// visual perception /// detection of light stimulus /// response to stimulus	catalytic activity /// 3',5'-cyclic-nucleotide phosphodiesterase activity /// receptor activity /// hydrolase activity /// 3',5'-cyclic-GMP phosphodiesterase activity	membrane
1420020_at	Suz12	Suz12	8.27535e-05	0.0149981	negative regulation of transcription from RNA polymerase II promoter /// transcription /// regulation of transcription, DNA-dependent /// positive regulation of cell proliferation /// chromatin modification /// histone methylation /// histone ubiquitination	nucleic acid binding /// chromatin binding /// zinc ion binding /// histone methyltransferase activity /// metal ion binding	sex chromatin /// intracellular /// nucleus /// ESC/E(Z) complex
1429144_at	Prei4	Prei4	8.45901e-05	0.0152245	carbohydrate metabolism /// glycerol metabolism	catalytic activity /// glycerophosphodiester phosphodiesterase activity /// hydrolase activity /// carbohydrate binding	---
1421546_a_at	Racgap1	Racgap1	8.62939e-05	0.015424	cytokinesis /// cytokinesis, contractile ring formation /// electron transport /// cell cycle /// cytokinesis, initiation of separation /// signal transduction /// intracellular signaling cascade /// spermatogenesis /// neuroblast proliferation /// embryonic development /// cell division /// cytokinesis /// cytokinesis, contractile ring formation /// cytokinesis, initiation of separation /// intr…	GTPase activator activity /// GTPase activator activity /// iron ion binding /// protein binding /// zinc ion binding /// electron carrier activity /// diacylglycerol binding /// alpha-tubulin binding /// gamma-tubulin binding /// metal ion binding /// beta-tubulin binding /// protein binding /// alpha-tubulin binding /// gamma-tubulin binding /// beta-tubulin binding	intracellular /// nucleus /// nucleus
1424395_at	Asrgl1	Asrgl1	8.69786e-05	0.0154399	glycoprotein catabolism /// glycoprotein catabolism	asparaginase activity /// asparaginase activity	---
1454770_at	Cckbr	1454770_at$Cckbr	8.85515e-05	0.0156122	signal transduction /// G-protein coupled receptor protein signaling pathway /// phospholipase C activation /// elevation of cytosolic calcium ion concentration /// digestion /// sensory perception /// feeding behavior /// cell proliferation /// positive regulation of cell proliferation /// cell surface receptor linked signal transduction /// G-protein signaling, coupled to IP3 second messenger (…	rhodopsin-like receptor activity /// phosphoinositide phospholipase C activity /// signal transducer activity /// receptor activity /// G-protein coupled receptor activity /// neuropeptide Y receptor activity /// gastrin receptor activity /// phosphatidylinositol 3-kinase regulator activity /// cholecystokinin receptor activity /// phosphoinositide phospholipase C activity /// gastrin receptor ac…	plasma membrane /// integral to plasma membrane /// membrane /// integral to membrane /// plasma membrane /// integral to plasma membrane /// integral to membrane
1436868_at	Rtn4rl1	Rtn4rl1	9.82839e-05	0.017211	axon regeneration	receptor activity /// receptor activity /// protein binding /// GPI anchor binding	membrane /// integral to membrane /// anchored to plasma membrane /// anchored to plasma membrane
1420008_s_at	1420008_s_at	1420008_s_at	0.0001003	0.0174461	---	---	---
1434244_x_at	Htf9c	Htf9c	0.000102791	0.0177581	---	nucleotide binding /// nucleic acid binding /// RNA binding /// S-adenosylmethionine-dependent methyltransferase activity	---
1418567_a_at	Srp14	Srp14	0.000103464	0.0177581	protein targeting /// cotranslational protein targeting to membrane	RNA binding /// 7S RNA binding	cytoplasm /// signal recognition particle (sensu Eukaryota) /// ribonucleoprotein complex
1418453_a_at	Atp1b1	Atp1b1	0.000105493	0.0178347	transport /// ion transport /// potassium ion transport /// sodium ion transport	sodium:potassium-exchanging ATPase activity /// potassium ion binding /// sodium ion binding	plasma membrane /// membrane /// integral to membrane /// basolateral plasma membrane /// integral to membrane
1448326_a_at	Crabp1	Crabp1	0.000106235	0.0178347	transport /// signal transduction /// development /// transport	transporter activity /// binding /// retinoid binding /// lipid binding /// retinal binding /// binding /// lipid binding	cytoplasm
1430685_at	6330503C03Rik	6330503C03Rik	0.000106357	0.0178347	---	---	---
1436796_at	1110061A14Rik	1110061A14Rik	0.000106662	0.0178347	---	---	---
1418456_a_at	Cxcl14	Cxcl14	0.000109027	0.0180035	chemotaxis /// inflammatory response /// immune response /// signal transduction /// cell-cell signaling	cytokine activity /// chemokine activity	extracellular region /// extracellular space /// Golgi apparatus /// extracellular space
1445326_at	Sdk1	Sdk1	0.000109484	0.0180035	cell adhesion	protein binding	membrane /// integral to membrane
1421351_at	Gria4	Gria4	0.000109756	0.0180035	transport /// ion transport	receptor activity /// ionotropic glutamate receptor activity /// ion channel activity /// glutamate-gated ion channel activity	membrane /// integral to membrane /// postsynaptic membrane /// integral to membrane
1451889_at	Notch2	Notch2	0.000110482	0.0180086	cell fate determination /// morphogenesis of an epithelial sheet /// transcription /// regulation of transcription, DNA-dependent /// anti-apoptosis /// induction of apoptosis /// cell cycle arrest /// Notch signaling pathway /// development /// determination of left/right symmetry /// nervous system development /// negative regulation of cell proliferation /// organ morphogenesis /// cell growth…	DNA binding /// transcription factor activity /// ligand-regulated transcription factor activity /// receptor activity /// calcium ion binding /// protein binding /// protein heterodimerization activity /// ligand-regulated transcription factor activity /// protein binding	extracellular space /// nucleus /// integral to plasma membrane /// cell surface /// membrane /// integral to membrane /// integral to plasma membrane /// cell surface /// integral to membrane
1419978_s_at	D10Ertd610e	D10Ertd610e	0.000112246	0.0181818	regulation of Rho protein signal transduction	guanyl-nucleotide exchange factor activity /// Rho guanyl-nucleotide exchange factor activity	intracellular
1420856_a_at	Lancl2	Lancl2	0.000113766	0.0183134	negative regulation of transcription /// peptide modification /// negative regulation of transcription /// peptide modification	ATP binding /// GTP binding /// ATP binding /// GTP binding	nucleus /// nucleus /// cytosol /// plasma membrane /// cytosol /// plasma membrane
1416097_at	Lrrc4	Lrrc4	0.000118289	0.0188653	---	protein binding	membrane /// integral to membrane
1426858_at	Inhbb	1426858_at$Inhbb	0.00011934	0.0188653	ovarian follicle development /// defense response /// response to external stimulus /// cell differentiation /// growth /// positive regulation of follicle-stimulating hormone secretion /// negative regulation of follicle-stimulating hormone secretion /// negative regulation of hepatocyte growth factor biosynthesis /// ovarian follicle development /// defense response /// response to external sti…	cytokine activity /// hormone activity /// protein binding /// growth factor activity /// protein homodimerization activity /// host cell surface receptor binding /// cytokine activity /// protein homodimerization activity /// host cell surface receptor binding	extracellular region /// extracellular region
1428203_at	C030002O17Rik	C030002O17Rik	0.000119378	0.0188653	---	---	---
1426678_at	Zfp706	Zfp706	0.000123416	0.0193397	---	nucleic acid binding /// zinc ion binding /// metal ion binding	intracellular
1416064_a_at	Hspa5	Hspa5	0.000124395	0.0193397	protein folding /// anti-apoptosis /// ER overload response /// response to unfolded protein /// negative regulation of caspase activity	nucleotide binding /// calcium ion binding /// protein binding /// ATP binding /// protein binding, bridging /// ribosome binding /// caspase inhibitor activity /// unfolded protein binding	nucleus /// endoplasmic reticulum /// endoplasmic reticulum lumen /// ER-Golgi intermediate compartment /// caspase complex /// cell surface /// integral to endoplasmic reticulum membrane /// perinuclear region /// endoplasmic reticulum
1416010_a_at	Ehd1	1416010_a_at$Ehd1	0.000124618	0.0193397	endocytosis /// endosome transport	nucleotide binding /// GTPase activity /// calcium ion binding /// protein binding /// ATP binding /// GTP binding	endosome /// early endosome /// plasma membrane /// endocytic vesicle
1433094_at	Slc1a2	Slc1a2	0.000125566	0.0193708	transport /// dicarboxylic acid transport /// synaptic transmission /// glutamate transport	L-glutamate transporter activity /// carrier activity /// symporter activity /// sodium:dicarboxylate symporter activity	membrane fraction /// integral to plasma membrane /// membrane /// integral to membrane /// integral to membrane
1421966_at	Ncam1	Ncam1	0.000127979	0.0196262	protein amino acid phosphorylation /// cell adhesion	vascular endothelial growth factor receptor activity /// protein binding /// ATP binding /// heparin binding /// GPI anchor binding	extracellular space /// plasma membrane /// membrane /// integral to membrane /// axon /// integral to membrane
1417730_at	Ext1	Ext1	0.000129647	0.0197287	skeletal development /// glycosaminoglycan biosynthesis /// signal transduction /// gastrulation /// endoderm development /// mesoderm development /// heparan sulfate proteoglycan biosynthesis	transferase activity /// transferase activity, transferring glycosyl groups /// glucuronosyl-N-acetylglucosaminyl-proteoglycan 4-alpha-N-acetylglucosaminyltransferase activity /// N-acetylglucosaminyl-proteoglycan 4-beta-glucuronosyltransferase activity /// glucuronosyl-N-acetylglucosaminyl-proteoglycan 4-alpha-N-acetylglucosaminyltransferase activity /// N-acetylglucosaminyl-proteoglycan 4-beta-…	extracellular space /// endoplasmic reticulum /// endoplasmic reticulum membrane /// Golgi apparatus /// membrane /// integral to membrane /// integral to endoplasmic reticulum membrane
1439973_at	Crxos1	Crxos1	0.000130842	0.0197287	regulation of transcription, DNA-dependent /// regulation of transcription	DNA binding /// transcription factor activity /// sequence-specific DNA binding	nucleus
1415971_at	Marcks	Marcks	0.000130931	0.0197287	cell motility	actin binding /// calmodulin binding /// actin filament binding	cytoplasm /// centrosome /// plasma membrane /// cell cortex /// actin cytoskeleton /// membrane /// germinal vesicle /// membrane
1418401_a_at	Dusp16	Dusp16	0.000135646	0.020321	inactivation of MAPK activity /// protein amino acid dephosphorylation	protein binding /// kinase activity /// hydrolase activity /// phosphoric monoester hydrolase activity /// MAP kinase phosphatase activity /// phosphoprotein phosphatase activity /// protein tyrosine/serine/threonine phosphatase activity	nucleus /// cytoplasm
1422900_at	Mgea5	Mgea5	0.000136468	0.0203267	metabolism	catalytic activity /// histone acetyltransferase activity /// beta-N-acetylhexosaminidase activity /// acyltransferase activity /// transferase activity /// hydrolase activity /// hydrolase activity, acting on glycosyl bonds	nucleus
1417011_at	Sdc2	Sdc2	0.000141983	0.0209946	---	cytoskeletal protein binding /// protein binding	integral to plasma membrane /// membrane /// integral to membrane
1422637_at	Rassf5	Rassf5	0.000142573	0.0209946	apoptosis /// cell cycle /// signal transduction /// neuropeptide signaling pathway /// intracellular signaling cascade /// negative regulation of progression through cell cycle /// intracellular signaling cascade	protein binding /// zinc ion binding /// diacylglycerol binding /// identical protein binding /// metal ion binding /// protein binding	cellular_component /// microtubule
1449198_a_at	St3gal5	St3gal5	0.00014446	0.0211524	ganglioside biosynthesis /// protein amino acid glycosylation /// ganglioside biosynthesis /// carbohydrate metabolism	sialyltransferase activity /// transferase activity /// transferase activity, transferring glycosyl groups /// lactosylceramide alpha-2,3-sialyltransferase activity /// neolactotetraosylceramide alpha-2,3-sialyltransferase activity /// lactosylceramide alpha-2,3-sialyltransferase activity	Golgi membrane /// membrane /// integral to membrane /// integral to Golgi membrane /// Golgi membrane /// integral to plasma membrane /// integral to membrane
1420401_a_at	Ramp3	Ramp3	0.000148815	0.0216676	transport /// intracellular protein transport /// receptor-mediated endocytosis /// G-protein coupled receptor protein signaling pathway /// regulation of G-protein coupled receptor protein signaling pathway /// cell surface receptor linked signal transduction	receptor activity /// protein transporter activity /// coreceptor, soluble ligand activity	extracellular space /// lysosome /// plasma membrane /// integral to plasma membrane /// membrane /// integral to membrane /// integral to membrane
1420864_at	Zfp161	Zfp161	0.000151183	0.0218895	negative regulation of transcription from RNA polymerase II promoter /// transcription /// regulation of transcription, DNA-dependent /// regulation of transcription, DNA-dependent	nucleic acid binding /// DNA binding /// protein binding /// zinc ion binding /// metal ion binding /// DNA binding /// protein binding	intracellular /// nucleus /// nucleus
1429145_at	Nhlrc2	Nhlrc2	0.000157381	0.0226602	electron transport /// electron transport	electron carrier activity /// arsenate reductase (thioredoxin) activity	membrane
1448943_at	Nrp1	1448943_at$Nrp1	0.000158945	0.0227589	angiogenesis /// cell adhesion /// signal transduction /// cell-cell signaling /// development /// nervous system development /// axon guidance /// heart development /// positive regulation of cell proliferation /// dendrite development /// cell migration /// cell differentiation /// negative regulation of axon extension /// vascular endothelial growth factor receptor signaling pathway	receptor activity /// vascular endothelial growth factor receptor activity /// protein binding /// semaphorin receptor activity /// semaphorin receptor activity	membrane fraction /// endoplasmic reticulum /// plasma membrane /// membrane /// integral to membrane
1439485_at	Zfp608 /// D430007A19Rik	Zfp608 /// D430007A19Rik	0.000160034	0.022789	biological_process	molecular_function /// nucleic acid binding /// zinc ion binding /// metal ion binding	cellular_component /// intracellular
1455913_x_at	Ttr	1455913_x_at$Ttr	0.000161659	0.0228946	thyroid hormone generation /// transport	hormone activity /// steroid binding /// thyroid hormone transporter activity /// retinal binding /// retinol binding	extracellular region /// extracellular space
1435338_at	Cdk6	Cdk6	0.000171084	0.0240978	regulation of progression through cell cycle /// G1 phase of mitotic cell cycle /// protein amino acid phosphorylation /// cell cycle /// cell proliferation /// cell division	nucleotide binding /// protein kinase activity /// protein serine/threonine kinase activity /// cyclin-dependent protein kinase activity /// protein binding /// ATP binding /// kinase activity /// transferase activity	---
1422500_at	Idh3a	Idh3a	0.000174477	0.0244428	carbohydrate metabolism /// main pathways of carbohydrate metabolism /// tricarboxylic acid cycle /// metabolism	isocitrate dehydrogenase (NAD+) activity /// isocitrate dehydrogenase (NADP+) activity /// oxidoreductase activity /// oxidoreductase activity, acting on NADH or NADPH, NAD or NADP as acceptor	mitochondrion /// mitochondrion
1434099_at	Ppargc1a	Ppargc1a	0.000177499	0.0247325	thermoregulation /// cell glucose homeostasis /// gluconeogenesis /// electron transport /// transcription /// regulation of transcription, DNA-dependent /// transcription initiation from RNA polymerase II promoter /// mRNA processing /// protein complex assembly /// mitochondrion organization and biogenesis /// digestion /// RNA splicing /// fatty acid oxidation /// androgen receptor signaling p…	nucleotide binding /// nucleic acid binding /// DNA binding /// DNA binding /// transcription coactivator activity /// transcription coactivator activity /// RNA binding /// RNA binding /// receptor activity /// protein binding /// transcription factor binding /// RNA polymerase II transcription mediator activity /// transcriptional activator activity /// ligand-dependent nuclear receptor transcr…	nucleus /// nucleus /// DNA-directed RNA polymerase II, core complex /// nucleus /// DNA-directed RNA polymerase II, core complex
1428586_at	Tmem41b	Tmem41b	0.000179358	0.0248578	phosphoenolpyruvate-dependent sugar phosphotransferase system	sugar porter activity /// hydrolase activity	integral to membrane /// integral to membrane
1438194_at	2900019G14Rik	2900019G14Rik	0.000181423	0.0249013	---	---	---
1441491_at	A330068G13Rik	A330068G13Rik	0.000181593	0.0249013	---	---	---
1415692_s_at	Canx	Canx	0.000194012	0.0264643	angiogenesis /// protein folding /// protein secretion	calcium ion binding /// sugar binding /// unfolded protein binding	extracellular space /// cytoplasm /// endoplasmic reticulum /// endoplasmic reticulum /// membrane /// integral to membrane /// integral to membrane /// endoplasmic reticulum /// integral to membrane
1456212_x_at	Socs3	1456212_x_at$Socs3	0.000196594	0.0265731	regulation of cell growth /// regulation of protein amino acid phosphorylation /// anti-apoptosis /// intracellular signaling cascade /// JAK-STAT cascade /// negative regulation of signal transduction /// negative regulation of insulin receptor signaling pathway	protein kinase inhibitor activity /// protein binding	---
1429084_at	Vezf1	Vezf1	0.000197405	0.0265731	angiogenesis /// endothelial cell development	nucleic acid binding /// zinc ion binding /// metal ion binding	intracellular /// nucleus
1416467_at	Ddx3x	Ddx3x	0.000197886	0.0265731	---	nucleotide binding /// nucleic acid binding /// DNA binding /// RNA binding /// RNA helicase activity /// ATP-dependent RNA helicase activity /// helicase activity /// ATP binding /// ATP-dependent helicase activity /// hydrolase activity /// ATP-dependent RNA helicase activity	intracellular /// nucleus /// nucleus /// cytoplasm /// cytoplasm
1423259_at	Id4	Id4	0.000200158	0.0267172	regulation of transcription from RNA polymerase II promoter /// positive regulation of cell proliferation /// negative regulation of transcription /// neuroblast proliferation (sensu Vertebrata) /// regulation of transcription /// negative regulation of neuron differentiation /// negative regulation of astrocyte differentiation	transcription corepressor activity /// transcription regulator activity	nucleus
1428773_s_at	Bcor	Bcor	0.00020142	0.0267172	transcription /// regulation of transcription, DNA-dependent /// chromatin modification /// regulation of transcription, DNA-dependent	DNA binding /// transcription factor activity	nucleus
1419817_s_at	D1Ertd161e	D1Ertd161e	0.000202052	0.0267172	regulation of transcription, DNA-dependent /// carbohydrate metabolism	nucleic acid binding /// DNA binding /// transcription factor activity /// zinc ion binding /// metal ion binding /// catalytic activity /// beta-galactosidase activity /// hydrolase activity /// cation binding	intracellular /// beta-galactosidase complex
1443281_at	C130076O07Rik	1443281_at$C130076O07Rik	0.000204283	0.0268751	action potential propagation /// neuron migration /// axonogenesis /// axonal fasciculation /// synaptogenesis /// central nervous system development /// cell-cell adhesion /// regulation of axon extension /// clustering of voltage-gated sodium channels /// positive regulation of neuron differentiation /// axon guidance /// central nervous system development /// cell-cell adhesion /// cell adhesi…	protein binding /// ankyrin binding /// protein binding	integral to plasma membrane /// external side of plasma membrane /// neuron projection /// axon /// membrane /// integral to membrane
1421887_a_at	Aplp2	Aplp2	0.000213944	0.028004	suckling behavior /// copper ion homeostasis /// mating behavior /// locomotory behavior /// embryonic development /// extracellular matrix organization and biogenesis /// forebrain development /// midbrain development /// regulation of balance	DNA binding /// serine-type endopeptidase inhibitor activity /// binding /// protein binding	extracellular space /// nucleus /// membrane /// integral to membrane /// integral to membrane
1429206_at	Rhobtb1	Rhobtb1	0.000220646	0.0287361	small GTPase mediated signal transduction	nucleotide binding /// protein binding /// GTP binding	intracellular
1417885_at	Mapt	Mapt	0.00022509	0.0290981	microtubule cytoskeleton organization and biogenesis /// microtubule-based process /// negative regulation of microtubule depolymerization /// negative regulation of microtubule depolymerization /// positive regulation of microtubule polymerization /// positive regulation of axon extension /// generation of neurons /// regulation of microtubule polymerization	structural constituent of cytoskeleton /// protein binding /// cytoskeletal regulatory protein binding /// microtubule binding	cytosol /// cytoskeleton /// microtubule /// microtubule associated complex /// microtubule associated complex /// plasma membrane /// axon /// axon /// growth cone /// tubulin complex
1439255_s_at	Gpr137b /// LOC664862	Gpr137b /// LOC664862	0.000225671	0.0290981	---	---	integral to membrane /// integral to membrane
1416134_at	Aplp1	Aplp1	0.000229414	0.0294343	mRNA polyadenylation /// regulation of translation /// endocytosis /// apoptosis /// cell adhesion /// cell death /// extracellular matrix organization and biogenesis /// forebrain development /// nervous system development /// organ morphogenesis	binding /// copper ion binding /// protein binding /// heparin binding /// zinc ion binding /// metal ion binding /// protein binding	membrane fraction /// coated pit /// membrane /// integral to membrane /// Golgi apparatus /// basement membrane /// plasma membrane /// integral to membrane /// integral to membrane
1423493_a_at	Nfix	Nfix	0.000231921	0.0296094	DNA replication /// transcription /// regulation of transcription, DNA-dependent	DNA binding /// transcription factor activity	intracellular /// nucleus
1454608_x_at	Ttr	1454608_x_at$Ttr	0.000234154	0.0296982	thyroid hormone generation /// transport	hormone activity /// steroid binding /// thyroid hormone transporter activity /// retinal binding /// retinol binding	extracellular region /// extracellular space
1440906_at	Bcl7c	Bcl7c	0.000234909	0.0296982	apoptosis /// biological_process	molecular_function	cellular_component
1438068_at	1438068_at	1438068_at	0.000236131	0.0297078	---	---	---
1424636_at	2610204L23Rik	2610204L23Rik	0.000239388	0.0299721	---	---	extracellular space /// membrane /// integral to membrane
1431852_at	Prdm8	Prdm8	0.00024294	0.0300449	transcription /// regulation of transcription, DNA-dependent	nucleic acid binding /// DNA binding /// zinc ion binding /// metal ion binding	intracellular /// nucleus
1427450_x_at	Myo1b	Myo1b	0.000243728	0.0300449	cytoskeleton organization and biogenesis	nucleotide binding /// motor activity /// actin binding /// calmodulin binding /// ATP binding	cytoskeleton /// myosin complex
1422748_at	Zfhx1b	Zfhx1b	0.000244113	0.0300449	neural crest cell migration /// somitogenesis /// neural tube closure /// transcription /// regulation of transcription, DNA-dependent /// central nervous system development /// negative regulation of transcription /// regulation of transcription /// embryonic morphogenesis /// nervous system development /// nervous system development	nucleic acid binding /// DNA binding /// transcription factor activity /// zinc ion binding /// transcriptional repressor activity /// phosphatase regulator activity /// sequence-specific DNA binding /// SMAD binding /// metal ion binding /// phosphatase regulator activity	intracellular /// nucleus /// nucleus
1421429_a_at	Npnt	Npnt	0.000245151	0.0300449	cell-matrix adhesion /// cell-matrix adhesion	integrin binding /// calcium ion binding /// calcium ion binding	extracellular matrix (sensu Metazoa) /// extracellular matrix (sensu Metazoa) /// extracellular space /// membrane /// integral to membrane /// membrane
1450966_at	Crot	Crot	0.000245766	0.0300449	generation of precursor metabolites and energy /// lipid metabolism /// fatty acid metabolism /// transport /// fatty acid transport /// fatty acid metabolism /// transport	acyltransferase activity /// carnitine O-octanoyltransferase activity /// transferase activity /// acyltransferase activity /// carnitine O-octanoyltransferase activity	peroxisome /// peroxisome
1419835_s_at	Plec1	1419835_s_at$Plec1	0.000249622	0.030373	protein amino acid ADP-ribosylation	actin binding /// NAD+ ADP-ribosyltransferase activity /// structural molecule activity	insoluble fraction /// nucleus /// cytoskeleton /// contractile fiber
1430569_at	Ttc9c	Ttc9c	0.00025087	0.0303823	---	binding	---
1424963_at	Rp1h	Rp1h	0.000254444	0.0305356	intracellular signaling cascade /// visual perception /// response to stimulus /// phototransduction, visible light	receptor activity	soluble fraction /// cilium
1424818_at	Alg12	Alg12	0.000254492	0.0305356	dolichol-linked oligosaccharide biosynthesis	mannosyltransferase activity /// transferase activity /// transferase activity, transferring glycosyl groups	extracellular space /// endoplasmic reticulum /// membrane /// integral to membrane /// integral to membrane
1417630_at	Mknk1	Mknk1	0.000267824	0.031987	regulation of protein biosynthesis /// regulation of translation /// protein amino acid phosphorylation /// response to stress /// protein kinase cascade /// regulation of translation /// protein amino acid phosphorylation	nucleotide binding /// protein kinase activity /// protein serine/threonine kinase activity /// protein serine/threonine kinase activity /// protein-tyrosine kinase activity /// protein binding /// ATP binding /// ATP binding /// kinase activity /// transferase activity /// protein kinase activity	---
1420688_a_at	Sgce	Sgce	0.000270042	0.0319956	---	calcium ion binding /// protein binding	extracellular space /// cytoskeleton /// integral to plasma membrane /// sarcoglycan complex /// membrane /// integral to membrane /// integral to membrane
1416958_at	Nr1d2	Nr1d2	0.000271226	0.0319956	transcription /// regulation of transcription, DNA-dependent /// regulation of transcription, DNA-dependent	DNA binding /// transcription factor activity /// steroid hormone receptor activity /// receptor activity /// ligand-dependent nuclear receptor activity /// thyroid hormone receptor activity /// zinc ion binding /// sequence-specific DNA binding /// metal ion binding /// DNA binding /// transcription factor activity	nucleus
1426794_at	Ptprs	Ptprs	0.000271599	0.0319956	protein amino acid dephosphorylation /// cell adhesion /// transmembrane receptor protein tyrosine phosphatase signaling pathway /// protein amino acid dephosphorylation	phosphoprotein phosphatase activity /// protein tyrosine phosphatase activity /// prenylated protein tyrosine phosphatase activity /// receptor activity /// protein binding /// hydrolase activity /// phosphoprotein phosphatase activity	extracellular space /// plasma membrane /// membrane /// integral to membrane
1434691_at	Sfrs2ip	Sfrs2ip	0.000277197	0.0324524	---	protein binding /// zinc ion binding /// metal ion binding	---
1453063_at	Cltb	1453063_at$Cltb	0.000277981	0.0324524	intracellular protein transport /// biological_process	calcium ion binding /// calcium ion binding	coated pit /// clathrin vesicle coat /// coated pit
1429036_at	Otop3	Otop3	0.000281103	0.0326697	---	---	membrane
1441426_at	BC002230	BC002230	0.000286855	0.0330029	---	binding	---
1455271_at	LOC620695	LOC620695	0.000287599	0.0330029	---	---	---
1421705_at	Scn3a	Scn3a	0.0002886	0.0330029	transport /// ion transport /// cation transport /// potassium ion transport /// sodium ion transport	ion channel activity /// voltage-gated sodium channel activity /// voltage-gated potassium channel activity /// cation channel activity	voltage-gated sodium channel complex /// voltage-gated potassium channel complex /// membrane /// membrane /// integral to membrane /// integral to membrane
1418560_at	Pdha1	Pdha1	0.000289063	0.0330029	acetyl-CoA metabolism /// glycolysis /// metabolism	pyruvate dehydrogenase activity /// pyruvate dehydrogenase (acetyl-transferring) activity /// oxidoreductase activity /// oxidoreductase activity, acting on the aldehyde or oxo group of donors, disulfide as acceptor	extracellular space /// mitochondrion /// mitochondrion
1416183_a_at	Ldhb	Ldhb	0.000291745	0.0331104	glycolysis /// tricarboxylic acid cycle intermediate metabolism /// anaerobic glycolysis	L-lactate dehydrogenase activity /// oxidoreductase activity /// L-lactate dehydrogenase activity	cytoplasm
1429510_at	2810410L24Rik	2810410L24Rik	0.00029256	0.0331104	---	---	---
1437436_s_at	Gprk6	Gprk6	0.000295948	0.033222	protein amino acid phosphorylation /// signal transduction	nucleotide binding /// protein kinase activity /// protein serine/threonine kinase activity /// G-protein coupled receptor kinase activity /// protein-tyrosine kinase activity /// signal transducer activity /// receptor activity /// ATP binding /// kinase activity /// transferase activity	membrane
1428370_at	1500011B03Rik	1500011B03Rik	0.000296738	0.033222	antigen processing and presentation of exogenous peptide antigen via MHC class II	protein binding	---
1435871_at	2600009P04Rik	2600009P04Rik	0.000297392	0.033222	development /// nervous system development /// cell differentiation	nucleotide binding /// nucleic acid binding /// RNA binding /// mRNA 3'-UTR binding	---
1423744_x_at	Eif2s3x	Eif2s3x	0.000298908	0.0332481	protein biosynthesis /// translational initiation /// positive regulation of translation	nucleotide binding /// translation initiation factor activity /// translation initiation factor activity /// GTP binding /// translation factor activity, nucleic acid binding	---
1431419_at	2610524G07Rik	2610524G07Rik	0.000308335	0.0341501	---	---	---
1420798_s_at	Pcdha4 /// Pcdha6 /// Pcdha7 /// Pcdha5 /// Pcdha11 /// Pcdha10 /// Pcdha1 /// Pcdha9 /// Pcdha3 /// Pcdha12 /// Pcdha2 /// Pcdha8 /// Pcdhac1 /// Pcdhac2	Pcdha4 /// Pcdha6 /// Pcdha7 /// Pcdha5 /// Pcdha11 /// Pcdha10 /// Pcdha1 /// Pcdha9 /// Pcdha3 /// Pcdha12 /// Pcdha2 /// Pcdha8 /// Pcdhac1 /// Pcdhac2	0.000312951	0.0345138	cell adhesion /// homophilic cell adhesion /// cell adhesion	calcium ion binding /// protein binding /// protein binding	membrane fraction /// membrane /// integral to membrane /// nucleus
1421994_a_at	Hs1bp3	Hs1bp3	0.000314585	0.034547	cell communication /// cell surface receptor linked signal transduction /// intracellular signaling cascade /// T cell differentiation	protein binding /// phosphoinositide binding /// protein binding	cellular_component
1431322_at	Igsf3	Igsf3	0.000319717	0.0347633	---	---	integral to membrane
1423853_at	6330527O06Rik	6330527O06Rik	0.000319891	0.0347633	---	---	membrane /// integral to membrane
1418980_a_at	Cnp1	Cnp1	0.000320578	0.0347633	synaptic transmission /// axonogenesis /// adult locomotory behavior /// cyclic nucleotide catabolism	2',3'-cyclic-nucleotide 3'-phosphodiesterase activity /// hydrolase activity /// 2',3'-cyclic-nucleotide 3'-phosphodiesterase activity	membrane fraction /// membrane
1424466_at	Ipo9	Ipo9	0.000322894	0.0347724	protein import into nucleus, docking /// protein import into nucleus /// ribosomal protein import into nucleus /// transport /// protein transport /// ribosome biogenesis and assembly /// protein stabilization /// protein import into nucleus, docking	binding /// Ran GTPase binding /// protein transporter activity /// protein transporter activity /// histone binding /// protein binding /// protein transporter activity	nucleus /// nuclear pore /// cytoplasm /// cytoplasm /// nucleus
1457156_at	Trhde	Trhde	0.000324435	0.0347724	proteolysis /// sterol depletion response, sterol regulatory element binding-protein cleavage /// signal transduction /// cell-cell signaling /// proteolysis	aminopeptidase activity /// membrane alanyl aminopeptidase activity /// peptidase activity /// metallopeptidase activity /// zinc ion binding /// hydrolase activity /// pyroglutamyl-peptidase II activity /// metal ion binding /// membrane alanyl aminopeptidase activity /// metallopeptidase activity	integral to plasma membrane /// membrane /// integral to membrane
1429225_at	6330417K15Rik	6330417K15Rik	0.000325854	0.0347724	---	---	---
1426063_a_at	Gem	Gem	0.000326029	0.0347724	immune response /// cell surface receptor linked signal transduction /// small GTPase mediated signal transduction	nucleotide binding /// GTP binding	membrane
1434663_at	2410129H14Rik	2410129H14Rik	0.000331868	0.0352353	---	---	---
1426670_at	Agrin	Agrin	0.000333089	0.0352353	plasma membrane organization and biogenesis /// synaptic transmission /// regulation of synaptic growth at neuromuscular junction /// receptor clustering /// neurotransmitter receptor metabolism /// positive regulation of transcription from RNA polymerase II promoter	acetylcholine receptor regulator activity	basal lamina /// extracellular space /// extracellular space /// cell surface
1416531_at	Gsto1	Gsto1	0.000339364	0.0357532	metabolism	glutathione transferase activity /// transferase activity /// glutathione transferase activity	cytoplasm /// cytoplasm
1420097_at	D13Ertd787e	D13Ertd787e	0.000345731	0.0362135	---	---	---
1417530_a_at	Srp9	Srp9	0.000347708	0.0362135	protein targeting /// negative regulation of translational elongation	RNA binding	signal recognition particle (sensu Eukaryota) /// ribonucleoprotein complex
1422263_at	Bdkrb2	Bdkrb2	0.000347925	0.0362135	smooth muscle contraction /// inflammatory response /// signal transduction /// transmembrane receptor protein tyrosine kinase signaling pathway /// G-protein coupled receptor protein signaling pathway /// elevation of cytosolic calcium ion concentration /// sensory perception /// circulation	rhodopsin-like receptor activity /// phosphoinositide phospholipase C activity /// signal transducer activity /// receptor activity /// G-protein coupled receptor activity /// bradykinin receptor activity /// purinergic nucleotide receptor activity, G-protein coupled /// bradykinin receptor activity	plasma membrane /// integral to plasma membrane /// membrane /// integral to membrane /// integral to membrane
1444519_at	Lgr5	Lgr5	0.000349761	0.036259	signal transduction /// G-protein coupled receptor protein signaling pathway	rhodopsin-like receptor activity /// signal transducer activity /// receptor activity /// G-protein coupled receptor activity /// protein binding /// protein-hormone receptor activity	extracellular space /// integral to plasma membrane /// membrane /// integral to membrane /// integral to membrane
1417214_at	Rab27b	1417214_at$Rab27b	0.000351894	0.0362874	small GTPase mediated signal transduction /// protein transport	nucleotide binding /// GTPase activity /// protein binding /// GTP binding	Golgi apparatus /// membrane
1422937_at	Fzd5	Fzd5	0.000352835	0.0362874	angiogenesis /// signal transduction /// cell surface receptor linked signal transduction /// G-protein coupled receptor protein signaling pathway /// development /// Wnt receptor signaling pathway /// cell differentiation /// cell maturation	signal transducer activity /// receptor activity /// non-G-protein coupled 7TM receptor activity /// G-protein coupled receptor activity /// protein binding	extracellular space /// membrane /// integral to membrane /// integral to membrane
1422504_at	Glrb	Glrb	0.000356464	0.036337	startle response /// RNA-dependent DNA replication /// transport /// ion transport /// chloride transport /// cell surface receptor linked signal transduction /// synaptic transmission /// acrosome reaction /// visual perception /// adult walking behavior /// regulation of membrane potential /// neuromuscular physiological process /// synaptic transmission, glycinergic /// righting reflex	RNA binding /// RNA-directed DNA polymerase activity /// endonuclease activity /// receptor activity /// glycine-inhibited chloride channel activity /// ion channel activity /// extracellular ligand-gated ion channel activity /// chloride channel activity /// binding /// glycine binding /// glycine binding /// glycine-gated chloride channel activity /// glycine-gated chloride channel activity ///…	extracellular space /// integral to plasma membrane /// membrane /// integral to membrane /// postsynaptic membrane /// integral to membrane
1423256_a_at	Atp6v1g1 /// LOC666030 /// LOC671155 /// LOC671196	Atp6v1g1 /// LOC666030 /// LOC671155 /// LOC671196	0.000357161	0.036337	ATP biosynthesis /// transport /// ion transport /// proton transport	protein binding /// hydrogen-exporting ATPase activity, phosphorylative mechanism /// hydrogen ion transporter activity /// hydrolase activity /// ATPase activity /// metal ion binding /// hydrogen-transporting ATP synthase activity, rotational mechanism /// hydrogen-transporting ATPase activity, rotational mechanism	intracellular /// lysosomal membrane /// synaptic vesicle /// hydrogen-translocating V-type ATPase complex
1449526_a_at	Gdpd3	Gdpd3	0.000357524	0.036337	glycerol metabolism /// glycerol metabolism	glycerophosphodiester phosphodiesterase activity /// hydrolase activity /// glycerophosphodiester phosphodiesterase activity	membrane /// integral to membrane /// integral to membrane
1448690_at	Kcnk1	Kcnk1	0.000363554	0.0368056	transport /// ion transport /// potassium ion transport /// potassium ion transport	ion channel activity /// inward rectifier potassium channel activity /// voltage-gated ion channel activity /// potassium channel activity /// potassium channel activity /// protein binding /// potassium ion binding	membrane fraction /// endosome /// voltage-gated potassium channel complex /// membrane /// integral to membrane /// integral to membrane
1430492_at	Phka2	Phka2	0.000367596	0.03707	carbohydrate metabolism /// glycogen metabolism /// generation of precursor metabolites and energy /// protein modification	phosphorylase kinase activity /// calmodulin binding /// kinase activity	phosphorylase kinase complex /// membrane
1417341_a_at	Ppp1r2	Ppp1r2	0.000373726	0.0375421	carbohydrate metabolism /// glycogen metabolism /// regulation of signal transduction	protein phosphatase inhibitor activity /// phosphatase inhibitor activity	---
1428259_at	Pxdn	Pxdn	0.000377588	0.0377836	---	peroxidase activity /// protein binding	---
1434539_at	Lrrn3	Lrrn3	0.000388573	0.0387333	---	protein binding	extracellular space /// membrane /// integral to membrane
1427262_at	Xist	Xist	0.000402718	0.0399894	dosage compensation, by inactivation of X chromosome /// dosage compensation, by inactivation of X chromosome	---	chromosome
1435452_at	Tmem20	Tmem20	0.000406513	0.0402122	---	---	membrane /// integral to membrane
1456537_at	A930033H14Rik	A930033H14Rik	0.00040861	0.040266	---	---	---
1431246_at	Iqce	Iqce	0.000414599	0.0405768	---	---	---
1422444_at	Itga6	Itga6	0.000414896	0.0405768	cell-substrate junction assembly /// cell adhesion /// cell-matrix adhesion /// integrin-mediated signaling pathway /// odontogenesis (sensu Vertebrata) /// filopodium formation /// leukocyte migration /// leukocyte migration /// cell-matrix adhesion	receptor activity /// calcium ion binding /// protein binding	plasma membrane /// integrin complex /// membrane /// integral to membrane /// basolateral plasma membrane /// integrin complex /// integral to membrane
1428733_at	Gngt2	Gngt2	0.000417816	0.0407087	signal transduction /// G-protein coupled receptor protein signaling pathway /// phototransduction	GTPase activity /// signal transducer activity	extracellular region /// heterotrimeric G-protein complex /// membrane
1455551_at	Uevld	1455551_at$Uevld	0.000422042	0.0409665	glycolysis /// tricarboxylic acid cycle intermediate metabolism /// ubiquitin cycle /// biological_process /// protein transport /// protein modification	molecular_function /// L-lactate dehydrogenase activity /// ubiquitin-protein ligase activity /// oxidoreductase activity	cellular_component
1436265_at	6330405H19	6330405H19	0.000428662	0.0414539	---	---	---
1431623_at	1700023H06Rik	1700023H06Rik	0.000431221	0.0414564	---	---	---
1421915_a_at	St3gal3	St3gal3	0.000436049	0.0414564	protein amino acid glycosylation	N-acetyllactosaminide alpha-2,3-sialyltransferase activity /// sialyltransferase activity /// transferase activity /// transferase activity, transferring glycosyl groups	extracellular space /// membrane /// integral to membrane /// integral to Golgi membrane
1433443_a_at	Hmgcs1	Hmgcs1	0.000438515	0.0414564	acetyl-CoA metabolism /// lipid metabolism /// steroid biosynthesis /// cholesterol biosynthesis /// lipid biosynthesis /// sterol biosynthesis /// acetyl-CoA metabolism	hydroxymethylglutaryl-CoA synthase activity /// transferase activity /// hydroxymethylglutaryl-CoA synthase activity	soluble fraction /// cytoplasm
1420910_at	Ppap2c	Ppap2c	0.000438744	0.0414564	---	phosphatidate phosphatase activity /// phosphatidate phosphatase activity /// hydrolase activity	extracellular space /// membrane /// integral to membrane /// integral to membrane
1416455_a_at	Cryab	Cryab	0.000439087	0.0414564	eye development (sensu Mammalia) /// protein folding /// muscle contraction /// transmembrane receptor protein tyrosine kinase signaling pathway /// muscle development /// visual perception /// response to heat	structural constituent of eye lens /// unfolded protein binding /// structural constituent of eye lens	soluble fraction /// insoluble fraction /// nucleus /// cytoplasm /// plasma membrane /// Z disc /// contractile fiber
1418108_at	Plekhk1	Plekhk1	0.000439475	0.0414564	positive regulation of cell proliferation /// hemopoiesis	nucleotide binding /// molecular_function	plasma membrane
1439829_at	Adcy5	Adcy5	0.000439885	0.0414564	adenosine receptor signaling pathway /// cAMP biosynthesis /// G-protein signaling, adenylate cyclase activating pathway /// dopamine receptor, adenylate cyclase activating pathway /// dopamine receptor, adenylate cyclase inhibiting pathway /// intracellular signaling cascade /// locomotory behavior /// cyclic nucleotide biosynthesis /// regulation of balance /// cAMP biosynthesis	magnesium ion binding /// adenylate cyclase activity /// lyase activity /// phosphorus-oxygen lyase activity /// metal ion binding /// adenylate cyclase activity	plasma membrane /// plasma membrane /// membrane /// integral to membrane
1419524_at	Tph1	Tph1	0.000444431	0.0417331	serotonin biosynthesis from tryptophan /// metabolism /// aromatic amino acid family metabolism /// serotonin biosynthesis	monooxygenase activity /// tryptophan 5-monooxygenase activity /// iron ion binding /// oxidoreductase activity /// amino acid binding /// metal ion binding	---
1420867_at	Tmed2	Tmed2	0.000446693	0.041794	transport /// intracellular protein transport /// ER to Golgi vesicle-mediated transport /// vesicle targeting /// protein transport	protein binding	microsome /// membrane /// integral to membrane /// integral to membrane /// zymogen granule membrane
1436515_at	E030004N02Rik	E030004N02Rik	0.000455847	0.0424832	---	---	---
1429413_at	Cpm	Cpm	0.000457338	0.0424832	proteolysis /// aromatic compound metabolism /// morphogenesis	catalytic activity /// carboxypeptidase activity /// carboxypeptidase A activity /// ferric iron binding /// peptidase activity /// metallopeptidase activity /// zinc ion binding /// hydrolase activity /// metal ion binding /// GPI anchor binding	plasma membrane /// membrane
1423300_at	Zdhhc6	Zdhhc6	0.000460649	0.0425301	---	zinc ion binding /// acyltransferase activity /// transferase activity /// metal ion binding	membrane /// integral to membrane
1424820_a_at	Ndfip1	Ndfip1	0.000461124	0.0425301	biological_process	protein binding	membrane /// integral to membrane /// integral to membrane
1436731_at	Zfp533	Zfp533	0.000462942	0.0425463	biological_process	molecular_function /// nucleic acid binding /// zinc ion binding /// metal ion binding	cellular_component /// intracellular /// nucleus
1429269_at	BC068157	BC068157	0.000472313	0.0432542	---	---	---
1426757_at	Ampd2	Ampd2	0.000476196	0.0434563	purine base metabolism /// purine nucleotide metabolism /// nucleotide metabolism /// purine ribonucleoside monophosphate biosynthesis	AMP deaminase activity /// AMP deaminase activity /// hydrolase activity /// deaminase activity /// hydrolase activity	---
1423791_at	Ik	Ik	0.000478963	0.0435554	immune response /// cell-cell signaling	cytokine activity	extracellular space /// soluble fraction
1454641_at	Cggbp1	Cggbp1	0.000485338	0.043861	transcription /// regulation of transcription, DNA-dependent /// biological_process	DNA binding /// double-stranded DNA binding	nucleus /// nucleus
1419920_s_at	Usp7	Usp7	0.000485709	0.043861	ubiquitin-dependent protein catabolism /// ubiquitin cycle /// ubiquitin-dependent protein catabolism	molecular_function /// cysteine-type endopeptidase activity /// ubiquitin thiolesterase activity /// peptidase activity /// cysteine-type peptidase activity /// hydrolase activity /// cysteine-type endopeptidase activity /// ubiquitin thiolesterase activity	nucleus /// cytoplasm /// nucleus
1435168_at	Zfp710	Zfp710	0.000488381	0.0439492	transcription /// regulation of transcription, DNA-dependent	nucleic acid binding /// DNA binding /// zinc ion binding /// metal ion binding	intracellular /// nucleus
1427671_a_at	Fmn1	Fmn1	0.000495559	0.0444408	development /// phosphoenolpyruvate-dependent sugar phosphotransferase system /// cell organization and biogenesis /// actin cytoskeleton organization and biogenesis /// positive regulation of actin filament polymerization /// positive regulation of actin nucleation	actin binding /// sugar porter activity /// protein binding	nucleus /// adherens junction /// actin cytoskeleton
1419999_at	Igbp1	Igbp1	0.000500499	0.044729	response to biotic stimulus /// regulation of signal transduction /// B cell activation	---	---
1433468_at	6430527G18Rik	6430527G18Rik	0.000506449	0.0451053	---	protein binding /// zinc ion binding /// metal ion binding	nucleus
1436463_at	Jakmip2	Jakmip2	0.000511381	0.0453582	---	---	---
1428902_at	Chst11	Chst11	0.000512788	0.0453582	carbohydrate metabolism /// chondroitin sulfate biosynthesis	N-acetylgalactosamine 4-O-sulfotransferase activity /// sulfotransferase activity /// transferase activity /// chondroitin 4-sulfotransferase activity	membrane /// integral to membrane /// integral to membrane
1428409_at	Nat13	Nat13	0.000522127	0.0459433	N-terminal protein amino acid acetylation	N-acetyltransferase activity /// transferase activity /// N-acetyltransferase activity	cytoplasm
1435643_x_at	Ubb /// Gm1821	Ubb /// Gm1821	0.000524667	0.0459433	protein modification /// protein folding /// response to unfolded protein /// protein modification /// cell cycle /// axon guidance /// protein ubiquitination /// ER-associated protein catabolism /// long-term strengthening of neuromuscular junction /// positive regulation of transcription /// regulation of synaptic plasticity	protein binding /// protein binding /// transcription regulator activity	nucleus /// nucleus
1440638_at	A230107N01Rik	A230107N01Rik	0.000524722	0.0459433	---	---	---
1420628_at	Pura	Pura	0.000530713	0.0463114	DNA unwinding during replication /// DNA replication initiation /// transcription /// regulation of transcription, DNA-dependent /// apoptosis /// nervous system development /// cell proliferation /// positive regulation of cell proliferation /// cell differentiation /// G1/S transition checkpoint /// negative regulation of transcription, DNA-dependent /// apoptosis /// cell proliferation /// cel…	DNA binding /// double-stranded DNA binding /// double-stranded telomeric DNA binding /// single-stranded DNA binding /// transcription factor activity /// RNA polymerase II transcription factor activity, enhancer binding /// protein binding /// transcription factor binding /// SMAD binding /// single-stranded DNA binding /// transcription factor binding	nuclear chromosome, telomeric region /// nucleus /// DNA replication factor A complex /// cytoplasm /// DNA replication factor A complex /// nucleus
1422710_a_at	Cacna1h	1422710_a_at$Cacna1h	0.000535385	0.0465623	transport /// ion transport /// calcium ion transport /// muscle contraction /// muscle development /// myoblast fusion /// regulation of heart contraction /// calcium ion transport	ion channel activity /// voltage-gated ion channel activity /// voltage-gated calcium channel activity /// calcium channel activity /// calcium ion binding /// low voltage-gated calcium channel activity /// low voltage-gated calcium channel activity /// voltage-gated calcium channel activity	voltage-gated calcium channel complex /// voltage-gated calcium channel complex /// membrane /// integral to membrane
1429910_at	5730499H23Rik	5730499H23Rik	0.000537857	0.0466209	---	---	---
1420922_at	Usp9x	Usp9x	0.00054537	0.0471145	ubiquitin-dependent protein catabolism /// ubiquitin cycle	cysteine-type endopeptidase activity /// ubiquitin thiolesterase activity /// calcium ion binding /// calcium-dependent phospholipid binding /// peptidase activity /// cysteine-type peptidase activity /// hydrolase activity	cytoplasm
1424613_at	Gprc5b	Gprc5b	0.00054881	0.0472542	signal transduction /// G-protein coupled receptor protein signaling pathway	signal transducer activity /// receptor activity /// G-protein coupled receptor activity /// metabotropic glutamate, GABA-B-like receptor activity /// metabotropic glutamate, GABA-B-like receptor activity	extracellular space /// membrane /// integral to membrane /// membrane /// integral to membrane
1416032_at	Tmem109	Tmem109	0.000550807	0.0472691	---	---	extracellular space /// membrane /// integral to membrane /// integral to membrane
1428741_at	Elavl4	Elavl4	0.00056219	0.0478888	---	nucleotide binding /// nucleic acid binding /// RNA binding	---
1451580_a_at	Ttr	1451580_a_at$Ttr	0.000563218	0.0478888	thyroid hormone generation /// transport	hormone activity /// steroid binding /// thyroid hormone transporter activity /// retinal binding /// retinol binding	extracellular region /// extracellular space
1430494_at	2010005J08Rik	2010005J08Rik	0.000563572	0.0478888	---	GTP binding	---
1454617_at	Arrdc3	Arrdc3	0.000567236	0.0480427	biological_process	molecular_function	cellular_component
1418406_at	Pde8a	Pde8a	0.000571689	0.0482621	two-component signal transduction system (phosphorelay) /// regulation of transcription, DNA-dependent /// signal transduction /// cyclic nucleotide metabolism	two-component sensor activity /// two-component response regulator activity /// magnesium ion binding /// catalytic activity /// 3',5'-cyclic-nucleotide phosphodiesterase activity /// 3',5'-cyclic-AMP phosphodiesterase activity /// signal transducer activity /// hydrolase activity /// manganese ion binding /// metal ion binding	---
1439911_at	1439911_at	1439911_at	0.000579702	0.0487796	---	---	---
1424610_at	Trub2	Trub2	0.000587287	0.049258	RNA processing /// tRNA processing /// RNA processing	pseudouridylate synthase activity /// tRNA-pseudouridine synthase activity /// isomerase activity	---
1439843_at	Camk4	1439843_at$Camk4	0.000594954	0.0497048	protein amino acid phosphorylation /// nucleocytoplasmic transport /// signal transduction /// nerve-nerve synaptic transmission	nucleotide binding /// protein kinase activity /// protein serine/threonine kinase activity /// calmodulin regulated protein kinase activity /// calcium- and calmodulin-dependent protein kinase activity /// calcium ion binding /// protein binding /// calmodulin binding /// ATP binding /// kinase activity /// transcriptional activator activity /// transferase activity	nucleus /// cytoplasm
1416541_at	Clpb	Clpb	0.00059645	0.0497048	regulation of transcription, DNA-dependent /// protein biosynthesis	nucleotide binding /// DNA binding /// transcription factor activity /// ATP binding /// nucleoside-triphosphatase activity /// structural constituent of ribosome	intracellular /// ribosome
1457737_at	E130012K09	E130012K09	0.000601016	0.0499248	---	---	---
1435667_at	Rims1	1435667_at$Rims1	0.000603516	0.0499723	carbohydrate metabolism /// transport /// neurotransmitter transport /// intracellular protein transport /// exocytosis /// regulation of long-term neuronal synaptic plasticity	hydrolase activity, hydrolyzing O-glycosyl compounds /// protein binding /// zinc ion binding /// Rab GTPase binding /// metal ion binding /// protein binding	synapse
