# Supplementary material for: A statistical framework for consolidating "sibling" probe sets for Affymetrix GeneChip data
Source: BMC Genomics. 2008 Apr 24;9:188. doi: 10.1186/1471-2164-9-188 (PMC2397416; doi:10.1186/1471-2164-9-188)
Supplement: Additional file 2 — Excel file containing comparison in terms of numbers of differentially expressed genes between paired samples using different multiple test correction procedures in Example 2. Comparison of the per-gene approach, the per-probeset approach, the UniGene custom CDF approach, and the ensEMBL gene custom CDF approach in terms of screening differentially expressed genes between paired normal and tumor tissues in Example 2. [file 1471-2164-9-188-S2.xls]

## Sheet: Sheet1
	Per-Gene	Per-ProbeSet	Custom CDF-UniGene	Custom CDF-ensEMBL gene
Bonferroni (.01)	68	1	2	3
BH (.01)	402	32	24	25
BY (.01)	141	0	2	0
RawP cut-off (4.83e-06)	148	32	16	12
